# Supplementary material for: Lactobacillus acidophilus—Rutin Interplay Investigated by Proteomics
Source: PLoS One. 2015 Nov 6;10(11):e0142376. doi: 10.1371/journal.pone.0142376 (PMC4636146; doi:10.1371/journal.pone.0142376)
Supplement: S1 Table — Four bacterial growth for each condition were monitored by optical density at 600 nm (OD sheet) and by plate counting (CFU sheet). (XLSX) [file pone.0142376.s001.xlsx]

## Sheet: OD 
S1 Table. L. acidophilus growths in control conditions and in the presence of rutin. Four bacterial growth for each condition were monitored by optical density at 600 nm
L. acidophilus control conditions
Time	OD600nm							average values	standard deviations
0h	0.05	0.03	0.03	0.03				0.035	0.01
2h	0.06	0.03	0.04	0.03				0.04	0.0141421
4h	0.06	0.05	0.06	0.06				0.0575	0.005
6h	0.13	0.09	0.11	0.1				0.1075	0.0170783
8h	0.22	0.16	0.19	0.21				0.195	0.0264575
10h	0.34	0.37	0.32	0.28				0.3275	0.0377492
12h	0.54	0.53	0.59	0.6				0.565	0.0351188
14h	1.3	1.43	1.44	1.3				1.3675	0.0780491
16h	1.89	1.87	1.87	1.85				1.87	0.0163299
18h	2.02	2.04	2.09	2.06				2.0525	0.0298608
20h	2.03	2.02	2.08	2.04				2.0425	0.0262996
22h	2.02	2.04	2.07	2.04				2.03333	0.011547
24h	2	2	2.07	2.06				2.0325	0.0377492
26h	2	2.06	2.12	2.1				2.07	0.052915
28h	2.09	2.09	2.14	2.13				2.1125	0.0262996
30h	2.12	2.13	2.13	2.12				2.125	0.0057735
L. acidophilus +Rutin
Time	OD600nm							average values	standard deviations
0h	0.04	0.016	0.015	0.018				0.02225	0.0118989
2h	0.04	0.023	0.016	0.019				0.0245	0.0107238
4h	0.075	0.059	0.085	0.063				0.0705	0.0118181
6h	0.121	0.105	0.14	0.1				0.1165	0.0180462
8h	0.235	0.223	0.231	0.217				0.2265	0.00806226
10h	0.41	0.353	0.397	0.36				0.38	0.0277969
12h	0.581	0.537	0.574	0.533				0.55625	0.0247572
14h	1.24	1.25	1.275	1.28				1.26125	0.0193111
16h	1.55	1.56	1.63	1.64				1.595	0.0465475
18h	1.762	1.765	1.795	1.78				1.7755	0.0151987
20h	1.965	1.97	1.99	1.989				1.9785	0.0128712
22h	2.07	2.08	2.09	2.1				2.085	0.0129099
24h	1.98	1.97	2.04	2.077				2.01675	0.0506845
26h	1.967	1.97	2	2.04				1.99425	0.0339448
28h	1.93	1.92	2.01	2.03				1.9725	0.0556028
30h	1.95	1.92	2.03	2.03				1.9825	0.0561991

## Sheet: CFU 
S1 Table. L. acidophilus growths in control conditions and in the presence of rutin. Four bacterial growth for each condition were monitored by plate counting.
L. acidophilus control conditions
Time	LogCFU/mL						average values	standard deviations
0h	5.53148	5.50515	5.47712	5.51851			5.50807	0.0232623
2h	6.22011	6.25527	6.19312	6.27875			6.23681	0.0378043
4h	6.51851	6.54407	6.42325	6.43933			6.48129	0.0590374
6h	6.77815	6.79934	6.77085	6.75587			6.77605	0.0180824
8h	7.13988	7.17609	7.0569	7.04139			7.10357	0.0648623
10h	7.41497	7.43136	7.38021	7.3962			7.40569	0.0222453
12h	7.70757	7.6902	7.60206	7.54407			7.63597	0.0767309
14h	8.44716	8.41497	8.36173	8.38021			8.40102	0.0378607
16h	8.51851	8.53148	8.50515	8.54407			8.5248	0.0167482
18h	8.66276	8.64345	8.63347	8.62325			8.64073	0.0168418
20h	8.34242	8.35411	8.32222	8.36922			8.34699	0.0198251
22h	8.32222	8.31597	8.30103	8.30963			8.31221	0.00905491
24h	8.33445	8.34242	8.32222	8.3032			8.32557	0.0170759
26h	8.26717	8.25527	8.27184	8.2833			8.2694	0.0116011
28h	8.25527	8.30103	8.22272	8.23805			8.25427	0.0338937
30h	8.36173	8.33846	8.38021	8.30103			8.34536	0.0341337
L. acidophilus +Rutin
Time	LogCFU/mL						average values	standard deviations
0h	5.32222	5.34242	5.39794	5.38021			5.3607	0.0345559
2h	5.39794	5.41497	5.4624	5.43136			5.42667	0.0274514
4h	5.59106	5.65321	5.57978	5.63347			5.61438	0.0347028
6h	5.88649	5.95424	5.86923	5.93952			5.91237	0.0409106
8h	6.62325	6.74819	6.5682	6.72428			6.66598	0.0847409
10h	7.04139	7.07918	6.96379	7.0086			7.02324	0.0490164
12h	7.38021	7.39794	7.34242	7.32222			7.3607	0.0345559
14h	7.81291	7.82607	7.79934	7.80618			7.81113	0.0114021
16h	8.44716	8.5563	8.44716	8.5563			8.50173	0.0630146
18h	8.57054	8.59106	8.57978	8.57403			8.57886	0.00898694
20h	8.5563	8.5563	8.54407	8.54407			8.55019	0.00706357
22h	8.64345	8.65321	8.62325	8.60206			8.63049	0.0226939
24h	8.36173	8.34242	8.34242	8.32222			8.3422	0.0161314
26h	8.35411	8.33445	8.34242	8.32222			8.3383	0.01342
28h	8.36173	8.41497	8.39794	8.38021			8.38871	0.0229145
30h	8.34242	8.36173	8.32222	8.34242			8.3422	0.0161314
